# Supplementary material for: Dietary Iron Intake and Mental and Behavioral Disorders Due to Use of Tobacco: A UK Biobank Study
Source: Nutrients. 2024 Dec 26;17(1):39. doi: 10.3390/nu17010039 (PMC11722800; doi:10.3390/nu17010039)
Supplement: Supplementary file 1 [file nutrients-17-00039-s001.zip]

Archive with 1 entries (1 files):
- nutrients-3378414-supplementary.pdf
